# Supplementary material for: Experience with Rifabutin-Containing Therapy in 500 Patients from the European Registry on Helicobacter pylori Management (Hp-EuReg)
Source: J Clin Med. 2022 Mar 16;11(6):1658. doi: 10.3390/jcm11061658 (PMC8949410; doi:10.3390/jcm11061658)
Supplement: Supplementary file 1 [file jcm-11-01658-s001.zip]

Archive with 1 entries (1 files):
- jcm-1622333-supplementary.pdf
